# Supplementary material for: Burden of Influenza and Respiratory Syncytial Viruses in Suspected COVID-19 Patients: A Cross-Sectional and Meta-Analysis Study
Source: Viruses. 2023 Mar 1;15(3):665. doi: 10.3390/v15030665 (PMC10055802; doi:10.3390/v15030665)
Supplement: Supplementary file 1 [file viruses-15-00665-s001.zip]

Archive with 1 entries (1 files):
- viruses-2197991-supplementary.pdf
